# Supplementary material for: Phytochemical Analysis and Anti-Inflammatory and Anti-Osteoarthritic Bioactive Potential of Verbascum thapsus L. (Scrophulariaceae) Leaf Extract Evaluated in Two In Vitro Models of Inflammation and Osteoarthritis
Source: Molecules. 2021 Sep 5;26(17):5392. doi: 10.3390/molecules26175392 (PMC8434610; doi:10.3390/molecules26175392)
Supplement: Supplementary file 1 [file molecules-26-05392-s001.zip]

Archive with 1 entries (1 files):
- molecules-1338587-supplementary.pdf
